# Supplementary material for: Automated CT Lung Density Analysis of Viral Pneumonia and Healthy Lungs Using Deep Learning-Based Segmentation, Histograms and HU Thresholds
Source: Diagnostics (Basel). 2021 Apr 21;11(5):738. doi: 10.3390/diagnostics11050738 (PMC8143124; doi:10.3390/diagnostics11050738)
Supplement: Supplementary file 1 [file diagnostics-11-00738-s001.zip]

Archive with 1 entries (1 files):
- diagnostics-1179711-supplementary.pdf
